# Supplementary material for: Predictors of saccadic reaction time among young children in Lusaka, Zambia
Source: PLoS One. 2026 Mar 26;21(3):e0339819. doi: 10.1371/journal.pone.0339819 (PMC13020845; doi:10.1371/journal.pone.0339819)
Supplement: S1 File — (XLSX) [file pone.0339819.s001.xlsx]

## Sheet: Sheet1
Caregiver Age	Members	BW (grams)	Twin	Age Baseline (months)	ZWEIBASE	ZLENBASE	ZWFLBASE	Sex	GSED	ZLENEND	Fever	Difficulty Breathing	Diarrhea	BF12	BF6 Cat	HIV Exposure	LBW	U5	SRT	Piped Water	Fuel Charcoal/Wood	Treat	Caregiver Married	No Food Cat	Dietary Diversity	HCZ	Toys/Books	Engagment Cat	Caregiver Edu Cat
33	5	2000	1	3	0.1	0.99	-0.72	1	0.223	0.88	1	1	1	0	1	0	1	0	352.64	1	0	0	0	0	1	2.86847	30	2	2
26	6	1500	1	7	-1.97	0.57	-3.09	0	-0.19	-1.49	1	1	0	1	1	0	1	0	291.04	1	1	0	0	2	1	-0.320904	4	2	1
51	4	2700	0	7	-0.93	-1.31	-0.12	1	-0.09	-1.96	1	1	1	1	1	0	0	1	285.77	0	1	0	1	0	0	-0.231579	0	1	0
24	12	2800	0	5	-0.56	-1.28	0.47	1	1.345	-3.02	0	0	0	1	1	0	0	0	276.09	0	1	0	0	0	1	1.62143	1	1	1
27	5	3000	0	6	-0.38	-1.78	1.12	1	0.48	-2.36	1	1	0	1	1	0	0	1	284.46	1	1	0	0	1	0	0.499106	5	2	2
37	8	2600	1	5	0.23	-1.29	1.45	1	0.764	-2.42	0	1	0	1	0	1	0	0	346.03	1	1	0	0	2	1	2.13424	3	1	2
22	10	2800	0	2	0.3	0.29	0.16	1	0.164	-1.58	0	1	0	1	1	0	0	1	321.34	1	1	0	2	0	1	1.60722	6	2	1
24	3	3600	0	3	-0.22	0.97	-1.21	1	1.761	-1.53	0	0	1	1	0	2	0	1	260.72	1	1	0	0	2	1	0.451499	5	2	2
27	9	2400	0	3	-0.94	-0.54	-0.73	0	1.738	-2.55	1	1	1	1	1	0	1	0	279.64	1	1	0	0	0	0	-0.774222	4	1	0
42	9	2900	0	7	-1.3	-0.33	-1.43	0	1.606	-3.05	1	1	1	1	1	0	0	1	396.04	1	1	0	0	2	0	0.261386	5	1	0
27	5	3200	0	6	-0.26	-0.19	-0.13	1	1.414	-0.69	1	1	1	1	1	0	0	1	297.81	1	1	0	0	2	1	2.09633	11	2	1
38	6	3800	0	4	-1.19	-3	1.56	0	-0.153	-4.03	0	0	1	1	1	0	0	0	357.3	1	1	0	1	0	0	0.357312	2	2	1
39	7	2800	0	5	-3	-1.55	-2.65	1	0.305	-2.81	1	0	0	1	1	1	0	0	364.69	1	1	0	1	2	0	-0.161435	0	0	0
20	8	3800	0	4	0.7	-0.25	1.2	1	1.213	-1.47	0	1	1	1	1	0	0	1	368.9	1	1	0	1	0	1	1.52252	2	2	2
27	6	3300	0	7	-0.31	0.65	-0.81	1	1.025	-1.75	1	1	0	0	0	0	0	1	317.29	1	0	0	1	2	1	0.586812	0	1	2
21	4	3000	0	5	0.9	-0.1	1.3	0	-0.145	-1.36	0	1	0	1	1	0	0	1	304.87	1	0	0	0	0	1	1.05294	12	1	1
49	9	2300	0	3	-1.97	-3.37	1.47	1	-2.321	-3.45	0	1	0	1	0	1	1	1	396.91	1	1	0	1	2	0	0.0358287	0	1	0
32	5	3700	0	4	0.14	-1.36	1.48	0	0.296	-1.67	1	1	0	0	0	0	0	1	257.09	1	0	0	0	0	1	1.87984	5	1	2
42	7	2700	0	5	-0.74	-0.59	-0.46	0	-0.138	-2.37	0	1	0	1	1	0	0	1	290.04	1	1	0	0	0	0	0.901205	2	0	0
38	6	3200	0	3	0.87	-1.45	2.8	1	1.735	-1	0	0	0	0	0	2	0	0	337.5	1	0	0	0	0	1	-0.556009	36	2	2
38	5	3400	0	4	2.14	1.24	1.85	0	-0.188	-0.8	0	1	0	1	0	2	0	1	292.87	1	0	0	0	0	1	0.953659	6	2	0
35	6	3600	0	6	0.58	1.95	-0.51	1	0.017	-0.61	1	1	0	1	1	1	0	0	309.9	1	1	0	0	2	1	0.505717	0	0	0
34	3	2300	0	7	-0.93	-2.18	0.62	0	0.868	-2.64	1	1	0	1	1	0	1	1	304.09	1	1	0	1	0	0	0.659032	0	1	1
28	5	2500	0	6	-1.55	0.04	-2.09	1	-0.518	-0.72	0	0	0	1	1	0	0	1	268.14	1	1	0	0	0	1	1.22372	65	2	2
26	6	1800	1	7	-0.35	-0.59	0.07	0	-1.224	-2.93	1	1	0	1	1	0	1	0	239.59	1	1	0	0	2	1	0.533933	4	2	1
33	5	1500	1	5	-4.14	.	2.53	0	-0.965	-3.86	1	1	0	1	1	1	1	0	324.78	1	1	0	0	1	0	-1.10051	3	2	2
21	6	3000	0	4	-0.14	-0.87	0.62	0	-0.134	-1.58	0	1	0	1	1	1	0	1	258.34	1	0	0	2	1	0	0.919274	12	1	2
28	4	2600	0	3	0.05	.	.	0	1.986	-2.75	1	1	1	1	1	0	0	0	343.14	1	0	0	0	1	1	0.0395164	8	2	2
38	7	3600	0	5	0.59	-1.74	2.38	1	-0.256	-2.05	0	1	0	1	1	1	0	0	436.47	0	1	0	0	1	1	-0.579679	13	0	0
25	3	3300	0	5	-0.79	0.04	-1.08	0	0.32	-0.32	1	0	0	1	1	0	0	1	242.48	1	1	0	0	1	1	0.940919	3	2	2
40	8	2300	0	8	-1.78	0.4	-2.66	0	-0.088	-5.27	1	1	1	1	1	0	1	0	352.9	0	1	0	0	0	0	0.583566	15	2	2
45	5	3100	0	10	-0.46	0.9	-1.18	1	1.315	-2.42	1	1	1	1	1	0	0	0	288.73	1	0	0	0	0	1	-0.986248	0	2	0
38	7	2900	0	4	-1.71	-2.1	-0.1	1	0.749	-2.2	1	1	0	1	0	1	0	0	328.21	1	1	0	0	0	1	2.10639	2	2	0
42	7	3500	0	2	1.22	2.71	-0.75	1	2.988	-0.16	1	1	1	1	0	0	0	1	286.99	1	1	0	1	2	0	2.90273	1	1	1
37	4	3500	0	6	0.25	-0.03	0.43	1	-0.678	-1.29	1	1	1	1	0	1	0	1	305.08	1	0	0	1	0	1	0.00716535	33	2	0
37	12	3200	0	5	1.47	1.06	1.21	1	1.34	-0.78	0	0	0	1	1	1	0	0	259.78	1	1	0	0	2	0	1.99928	1	1	2
37	6	2800	0	3	-0.82	-0.24	-0.94	0	-0.219	-3.99	0	0	0	1	1	1	0	0	278.18	1	1	0	0	0	0	-0.601323	1	1	1
41	6	2800	0	3	-1.2	0.81	-2.5	1	1.664	-1.09	1	0	0	1	0	1	0	0	230.36	1	1	0	0	1	1	2.9848	3	2	1
37	13	3100	0	6	0.62	-1.92	2.48	1	0.398	-1.01	0	1	0	1	1	1	0	0	335.26	1	1	0	0	0	0	1.27576	0	0	2
38	5	2900	0	4	-1.41	-1.6	-0.28	1	-0.127	-2.86	0	1	0	1	0	1	0	1	328.44	1	1	0	0	2	0	-0.291698	1	0	2
28	5	3200	0	5	2.96	1.71	2.58	0	0.738	1.41	1	1	0	1	1	0	0	1	326.94	1	0	0	0	0	1	.	21	1	2
29	4	2800	0	5	-0.96	-2.38	0.93	0	0.115	-2.03	1	1	0	1	0	0	0	1	356.67	1	0	0	0	0	1	1.1863	11	1	2
24	5	2300	0	3	-1.1	-1.68	0.52	1	0.77	-2.06	0	1	1	1	1	0	1	1	313.9	0	1	0	0	0	1	-1.47728	10	2	0
29	4	2700	0	2	-0.55	-0.76	0.19	1	0.872	-0.94	0	1	1	1	1	0	0	0	277.51	1	0	0	0	0	1	0.919799	32	2	2
35	13	2800	0	4	-0.33	-1.4	0.88	0	-3.716	-2.59	1	1	1	1	1	0	0	0	243.59	0	1	0	0	2	1	0.415129	4	2	3
17	5	2600	0	3	-0.88	-1.24	0.14	1	0.83	-1.93	1	1	1	1	1	0	0	1	270.24	0	1	0	2	0	0	-1.69318	10	2	1
24	10	3100	0	5	-0.81	-0.07	-0.97	1	0.007	-1.97	1	1	1	0	1	0	0	1	328.71	1	0	0	2	0	0	0.454608	6	2	2
24	8	2400	0	6	-1.43	-1.79	-0.3	1	-1.076	-3.5	1	1	1	0	1	1	1	1	317.44	1	0	0	2	0	1	1.833	18	2	2
26	5	3500	0	7	1.01	0.46	1.09	1	0.856	-2.45	0	1	0	1	1	0	0	0	253.01	1	1	0	0	2	0	1.18191	12	2	1
25	5	2600	0	3	-0.47	-1.32	0.85	1	-0.168	-3.53	1	1	1	1	0	0	0	0	239.36	1	1	0	1	0	0	-0.760009	0	0	0
37	8	2700	1	5	-0.64	-2.24	1.17	0	0.175	-3.04	0	1	0	1	0	1	0	0	300.84	1	1	0	0	2	1	-0.0669142	3	1	2
23	9	3300	0	3	-1.32	-4.13	3.42	0	-2.843	-3.47	1	1	0	1	1	1	0	0	253.04	1	1	0	2	0	0	1.13578	11	2	2
33	5	2100	1	3	0.36	0.99	-0.36	1	-0.212	0.73	1	1	0	0	1	0	1	0	341.25	1	0	0	0	0	1	2.79736	30	2	2
27	6	2500	0	3	-1	-1.34	0.13	1	0.366	-2.68	1	1	1	1	1	2	0	0	308.34	1	1	0	0	2	1	0.123061	3	0	0
33	5	1700	1	5	-3.29	-5.19	1.83	1	-0.14	-3.34	1	1	0	1	1	1	1	0	356.07	1	1	0	0	1	0	-1.44174	3	2	2
28	7	2500	0	2	-0.86	-1.33	0.46	1	0.69	-3.15	1	0	0	1	1	1	0	1	279.55	1	1	0	0	0	1	-1.66469	11	1	1
20	4	2800	0	6	0.06	-0.42	0.48	1	-0.543	-2.91	1	1	0	1	1	0	0	1	390.84	1	1	0	0	1	0	1.56998	0	0	0
28	5	3000	0	4	0.23	0.44	-0.01	1	-1.902	-1.28	0	1	0	1	0	0	0	0	312.51	1	1	0	1	1	1	0.645901	0	2	1
44	9	2200	0	7	-1.05	-0.62	-0.85	1	0.481	-2.49	1	1	0	1	0	0	1	0	289.49	1	0	0	0	0	0	0.420818	103	2	2
29	6	3500	0	3	0.1	0.36	-0.22	0	0.57	-2.29	0	1	0	1	0	0	0	0	313.34	1	1	0	0	0	1	-0.5171	7	2	1
24	4	2700	0	4	-0.93	-2.15	0.97	0	1.236	-3.42	1	1	0	1	1	0	0	1	234.95	1	1	0	0	0	0	-0.0358894	4	1	2
28	5	2800	0	8	-1.29	-0.93	-1	0	.	-2.1	0	0	0	1	0	0	0	0	306.67	1	1	0	0	1	1	0.733683	1	1	0
35	6	3300	0	3	-0.32	-0.45	0.05	1	0.416	-1.81	0	0	0	1	0	0	0	1	300.58	1	1	0	0	1	0	-0.814342	0	1	0
66	11	3200	0	3	-0.36	-0.12	-0.33	1	.	-1.39	1	0	0	1	0	0	0	1	289.45	1	0	0	0	0	1	1.25757	2	1	2
23	8	3000	0	4	1.03	-0.05	1.45	1	-1.605	-1.28	0	1	0	0	1	1	0	0	311.91	1	1	0	2	2	0	2.15219	6	2	2
31	7	3300	0	7	-0.11	-1.36	0.99	0	-1.495	-1.49	0	0	0	1	0	0	0	0	404.17	1	0	0	0	0	1	-0.463377	3	2	1
35	6	1900	1	3	-2.18	-2.85	0.39	0	-1.613	-5.1	0	1	0	1	0	0	1	0	300.01	1	1	1	0	2	1	-0.307836	3	2	2
19	13	3800	0	4	0.46	-1.27	1.91	1	1.044	-2.35	0	1	1	1	1	0	0	0	355.84	1	1	1	2	0	1	2.22612	1	2	2
23	10	3300	0	6	-1.07	-1.85	0.21	0	-0.262	-2.61	1	0	1	1	1	0	0	0	335.72	1	1	1	0	1	0	0.280047	4	1	1
21	10	2000	0	3	-0.42	-0.29	-0.23	1	.	-1.93	0	0	1	1	0	0	1	1	340.2	1	1	1	0	1	1	1.66309	1	0	2
32	6	2700	0	6	0.55	0.68	0.3	0	-0.151	-2.27	1	1	0	1	1	0	0	0	294.97	1	1	1	1	1	0	-0.394212	4	2	1
34	12	4000	0	2	-1.49	-0.09	-2.13	0	-1.787	-4.18	0	0	0	1	1	0	0	0	343.6	1	1	1	0	0	1	1.51034	3	2	0
43	11	3000	0	9	-1.84	-2.34	-0.62	0	-1.774	-2.49	0	0	0	.	.	0	0	0	312.04	1	1	1	0	0	0	0.0104289	0	0	0
27	4	3400	0	4	0.41	1.31	-0.46	1	-0.06	-2.08	1	1	0	1	1	2	0	1	259.72	1	1	1	0	0	1	1.74483	5	2	1
33	5	3100	0	4	-0.96	-1.63	0.34	1	0.668	-1.22	1	1	1	1	1	0	0	0	331.1	1	1	1	0	2	1	0.851326	3	1	1
53	6	3000	0	5	-1.53	-2.73	0.63	0	-1.261	-3.43	1	1	0	1	1	0	0	1	346.36	1	1	1	0	0	1	0.013912	6	1	0
42	6	3000	0	6	0.1	-1.22	1.22	1	0.923	-0.6	0	1	0	.	.	0	0	1	219.65	1	0	1	0	2	1	1.42078	15	2	2
29	6	2800	0	5	0.11	0.83	-0.46	1	0.161	-1.91	1	1	1	1	1	0	0	0	308.34	1	1	1	0	1	1	1.77918	0	1	2
28	8	2900	0	3	0.05	-0.65	0.79	1	-0.079	-0.35	1	1	0	1	0	0	0	1	286	1	1	1	0	0	0	1.12304	4	1	2
43	6	3600	0	5	0.26	0.09	0.3	0	-1.633	-2.47	1	1	0	1	1	0	0	1	264.04	1	1	1	0	0	0	1.50408	7	2	0
34	6	3500	0	6	-1	-0.84	-0.58	1	1.606	-1.79	0	1	0	1	1	2	0	1	328.99	1	1	1	0	0	0	1.43122	2	2	1
36	5	3300	0	5	0.35	-0.42	0.85	0	-0.491	-2.61	0	1	0	1	1	0	0	0	362.1	1	1	1	0	0	1	0.704545	6	2	2
26	4	3100	0	2	-0.34	-1.93	2.01	0	1.948	-2.37	0	1	1	1	0	0	0	1	296.18	1	1	1	0	0	1	0.868331	0	2	1
23	11	3300	0	5	-0.87	-1.61	0.32	0	.	-3.19	0	1	0	1	1	0	0	1	306.26	1	1	1	2	0	1	0.77612	5	2	2
22	5	3000	0	4	-0.33	-0.71	0.26	1	0.37	-2.28	0	0	1	1	1	0	0	1	285.59	0	1	1	0	2	1	0.463506	2	0	0
27	4	3400	0	4	0.09	1.87	-1.43	0	0.32	-0.79	1	1	0	1	1	0	0	0	353.53	1	1	1	0	0	1	0.732933	2	2	2
25	9	3000	0	3	.	.	.	0	0.697	-3.32	1	1	0	1	1	0	0	1	353.85	1	1	1	2	0	1	0.105325	5	0	2
23	8	3600	0	9	-0.84	-2.31	0.7	0	1.651	-2.45	1	1	1	.	.	0	0	0	292.71	1	1	1	2	0	1	-0.21809	6	1	2
26	4	3200	0	10	-1.98	-1.03	-1.96	1	2.001	-2.63	1	1	0	1	1	0	0	1	342.87	1	0	1	0	1	1	2.56927	9	2	1
30	10	2500	0	2	-0.2	1.43	-1.82	1	1.73	-0.99	0	1	0	1	1	0	0	1	258.84	1	1	1	0	0	1	1.99152	3	1	2
44	6	2900	0	3	-0.16	-0.88	0.72	1	0.81	-2.93	0	1	0	1	1	0	0	0	355.89	1	1	1	0	0	1	0.933522	3	1	2
24	7	3000	0	9	-0.87	-1.3	-0.19	1	0.369	-2.98	0	0	0	1	1	0	0	0	353.03	1	1	1	0	2	1	1.19498	6	0	2
23	4	3800	0	4	-0.38	1.59	-1.8	0	0.174	-2.46	1	1	0	1	1	0	0	0	404.41	0	1	1	0	2	0	-1.83924	3	2	1
25	4	2600	1	6	-0.81	0.97	-1.79	0	1.244	-2.09	0	0	0	0	2	0	0	0	315.63	0	1	1	0	1	0	0.000144792	12	2	2
47	8	3500	0	3	0.24	0.38	0	1	0.999	-2.12	1	1	0	1	1	0	0	1	243.66	1	1	1	0	2	1	1.68226	2	2	0
19	7	2600	0	5	-1.32	1.18	-2.71	1	-0.883	-2.27	0	1	0	1	1	0	0	0	292.27	1	1	1	2	1	1	-1.58144	4	1	1
32	8	3300	0	7	-0.81	0.96	-1.72	1	0.126	-2.54	1	1	1	0	1	0	0	1	371.26	1	1	1	0	2	0	2.27397	2	1	1
32	5	2200	0	4	-2.81	-4.33	1.24	0	3.556	.	0	0	1	1	1	0	1	1	263.89	1	1	1	0	2	1	1.9621	5	2	2
22	9	2500	0	5	0.37	-0.66	1.11	1	-0.44	-3.81	1	0	1	1	1	2	0	0	322.58	1	1	1	0	2	0	0.0850767	16	2	2
57	5	3600	0	4	-0.64	-1.18	0.22	0	1.228	-3.25	0	0	0	1	1	0	0	0	322.03	1	1	1	1	2	0	-0.269963	13	1	3
39	8	4100	0	2	0.54	0.55	0.19	1	-0.013	-2.18	0	0	0	1	0	0	0	1	296.68	0	1	1	0	2	1	1.78062	3	2	0
28	6	2900	0	6	-0.13	2.84	-2.12	1	-0.797	-2.4	0	1	0	1	1	0	0	0	310.07	1	1	1	0	0	0	-0.518767	3	2	1
28	5	2600	0	3	-0.75	-1.22	0.22	0	-0.899	-3.44	1	1	0	1	0	0	0	1	348.34	1	1	1	0	1	0	0.0703973	12	2	2
33	21	3600	0	5	-0.43	0.58	-0.97	1	-0.283	-1.58	0	1	0	1	1	0	0	0	375.01	0	1	1	0	2	1	1.60638	6	2	2
36	7	3000	0	7	-0.25	-1.4	0.83	1	0.916	-2.82	0	0	0	1	0	0	0	0	294.12	1	0	1	0	0	0	1.62597	12	1	1
26	5	3800	0	5	1.22	0.07	1.59	0	0.544	-0.9	1	1	0	1	0	1	0	0	253.71	1	1	1	0	1	1	0.341555	12	2	2
28	4	3500	0	10	-0.25	-0.74	0.21	0	2.285	-1.55	1	0	0	1	0	0	0	0	340.29	1	1	1	0	0	0	0.376965	4	0	0
20	6	2800	0	8	-0.35	0.02	-0.42	1	-0.074	-1.58	1	0	0	1	1	0	0	1	332.55	1	1	1	2	0	1	0.780975	8	1	1
45	7	2200	1	4	-1.06	-1.07	-0.38	1	1.167	-0.7	0	0	0	1	1	0	1	0	287.18	1	0	1	0	0	1	0.551438	2	2	2
43	12	3900	0	3	0.74	0.99	0.13	1	0.931	-0.84	1	1	0	1	0	0	0	1	297.93	1	1	1	0	2	0	4.05755	0	2	0
34	8	3500	0	9	0.2	-1.25	1.18	1	0.859	-1.96	0	1	1	1	1	0	0	1	304.17	1	1	1	0	0	1	1.33676	3	2	0
32	6	2500	0	8	-1.79	-2.17	-0.62	0	1.738	-1.91	1	1	1	1	1	0	0	0	314.82	1	1	1	0	0	1	0.656877	5	0	2
55	7	3900	0	6	0.3	-1.23	1.44	0	1.738	-0.87	0	0	0	0	2	0	0	1	265.54	1	1	1	0	0	1	0.633399	13	1	1
26	14	2700	0	7	-1.89	0.48	-2.92	0	1.909	-3.77	0	1	0	1	1	0	0	0	291.67	1	1	1	0	2	0	-0.0752666	4	2	1
24	7	3000	0	6	0.14	1.73	-0.99	1	0.26	-0.79	1	0	0	1	1	0	0	0	304.42	0	1	1	2	0	0	0.22795	5	2	2
42	8	2700	0	7	-1.04	-2.19	0.46	0	0.668	-1.59	0	0	0	1	1	0	0	0	270.31	1	1	1	0	0	1	0.188394	24	0	2
46	12	3000	0	6	-0.97	0.34	-1.5	0	-0.348	-3.15	0	0	0	1	1	0	0	0	296.91	1	1	1	1	2	0	1.37975	1	1	0
23	3	2800	0	9	-0.7	-0.81	-0.29	0	0.665	-2.27	0	0	0	1	1	0	0	1	351.68	0	1	1	0	2	1	0.875561	3	2	0
29	4	3400	0	3	.	.	.	1	0.585	-1.51	0	0	0	1	1	0	0	0	381.96	1	1	1	0	2	0	0.443103	3	0	0
41	5	2200	0	5	-0.95	-1.24	-0.13	1	-0.523	-2.27	0	1	0	1	0	0	1	1	276.83	1	1	1	1	0	1	-0.123458	3	2	1
37	9	3000	0	7	1.76	0.02	2.31	0	0.561	-0.25	1	1	0	0	1	0	0	1	254.89	1	1	1	0	0	1	0.976686	18	2	2
22	8	3400	0	2	0.34	0.12	0.39	0	0.167	-1.74	0	1	0	1	1	1	0	0	318.88	1	1	1	2	2	0	1.50422	6	2	1
24	4	2400	0	4	-2.59	-0.22	-3.57	0	0.483	-2.79	0	0	1	1	1	0	1	1	402.66	1	1	1	0	2	1	-0.404731	4	1	0
59	13	2400	0	7	-1.78	-2.1	-0.55	1	-1.788	-2.29	1	1	1	1	1	0	1	0	371.36	1	1	1	1	0	1	1.2462	2	2	1
36	4	2500	0	3	-0.42	-1.1	0.68	1	-1.863	-3.21	1	0	0	1	1	1	0	0	333.35	0	1	1	1	1	1	-1.17947	5	2	2
24	4	3900	0	4	1.13	1.22	0.59	1	-0.271	0.07	1	1	0	0	1	0	0	0	361.24	1	1	1	0	2	1	0.718405	1	1	1
29	7	2700	1	5	0.38	-0.9	1.3	0	-3.071	-2.54	1	1	1	0	1	0	0	0	325	1	1	1	0	1	1	0.907921	14	2	2
29	7	2700	1	5	-0.23	-0.66	0.3	0	-0.878	-2.89	1	1	1	0	1	0	0	0	355.05	1	1	1	0	1	1	0.546612	14	2	2
25	5	2600	0	9	-1.79	-2	-0.82	1	0.243	-3.76	0	0	0	1	0	0	0	1	305.06	0	1	1	0	0	1	1.20818	0	1	0
28	5	2400	0	5	-1.1	-2.58	1.12	1	0.331	-2.19	0	1	0	1	1	0	1	0	304.17	1	1	1	1	2	1	0.581362	50	2	1
25	3	1900	0	4	-1.43	-2.59	0.85	1	0.331	-1.67	0	0	1	1	1	0	1	1	309.85	1	1	1	0	0	1	1.35086	4	1	2
35	7	3500	0	3	-2.08	-0.98	-1.99	0	-0.832	-2.25	1	1	0	0	1	1	0	0	323.69	1	0	1	0	2	1	-0.0569782	6	1	1
35	6	2500	1	3	-2.02	-2.36	-0.06	0	0.736	-3.52	0	1	0	1	0	0	0	0	297.23	1	1	1	0	2	1	0.523798	3	2	2
34	5	2500	0	5	-0.04	-1.11	1.01	1	1.804	-2.34	0	0	0	1	0	1	0	1	349.45	1	1	1	1	0	0	2.19135	5	2	2
26	3	3100	0	4	0.58	0.15	0.7	1	0.114	-1.29	0	0	0	0	1	0	0	1	238.44	1	0	1	0	0	1	1.16934	1	2	2
60	6	2600	0	9	-1.84	-2.22	-0.66	1	-0.543	-2.27	1	1	1	1	1	2	0	1	388.1	1	1	1	1	2	0	-1.3845	0	1	2
29	6	2500	0	4	-1.2	-0.01	-1.63	1	0.176	-2.31	1	1	1	1	0	2	0	1	305.96	1	1	1	0	2	1	1.04275	0	0	0
30	7	2700	0	5	0.4	-1.08	1.46	0	0.931	-1.93	0	0	1	1	0	0	0	1	245.62	1	1	1	0	0	1	0.892327	40	1	1
39	8	2600	0	3	-0.21	-1.66	1.68	0	0.739	-2.74	0	1	0	1	0	2	0	1	366.03	1	1	1	0	0	1	-0.0596037	12	2	0
32	6	3700	0	3	1.06	0.5	0.98	0	-0.18	-2.08	1	1	0	1	1	0	0	1	269.8	1	1	1	1	2	1	0.657765	12	2	2
27	3	3100	0	4	-0.69	-0.57	-0.41	0	1.773	-2.21	1	1	1	1	1	0	0	1	327.09	1	0	1	0	0	0	0.47699	4	2	2
32	6	3200	0	4	1.25	-0.81	2.38	0	1.112	-2.58	1	1	0	1	1	0	0	1	347.23	1	1	1	0	0	0	0.6055	7	2	1
25	5	3500	0	7	0.39	2.06	-0.77	1	0.532	-1.34	0	1	0	1	0	0	0	0	283.34	1	1	1	0	2	1	1.32002	2	2	1
35	4	3300	0	4	-0.07	0.04	-0.14	0	0.444	-1.01	1	1	0	1	0	0	0	0	393.08	1	1	1	0	0	1	1.78833	8	2	1
30	5	2300	0	3	-1.38	0.11	-2.06	1	2.075	-2.66	0	1	0	1	0	0	1	1	416.68	1	1	1	0	0	0	-1.16463	8	2	1
45	7	2100	1	4	-2.05	-1.28	-1.67	0	0.118	-2.46	0	0	0	1	1	0	1	0	240.64	1	0	1	0	0	1	-0.902258	2	2	2
25	8	3600	0	4	0.44	-0.5	1.05	0	0.857	-2.43	1	1	1	1	1	0	0	0	282.56	1	1	2	0	0	1	0.634971	0	1	1
20	7	2300	0	6	-2.77	-2.91	-0.85	1	.	-3.4	0	0	1	.	.	1	1	1	367.6	1	1	2	2	0	0	-1.08935	2	2	2
35	5	2600	0	3	-2.08	-1.95	-0.73	0	0.494	-1.81	0	0	0	1	1	0	0	1	315.16	1	1	2	1	1	0	0.763128	7	2	0
22	7	2300	0	3	-0.15	-2.6	2.69	0	0.911	-0.89	0	1	0	1	1	0	1	0	270.84	1	1	2	2	0	1	0.19315	8	2	2
30	4	2400	1	4	-0.45	-1.39	0.76	1	-0.041	-0.75	1	1	0	1	1	0	1	1	266.67	1	1	2	0	0	1	0.999277	9	2	1
33	8	2700	0	4	-0.81	-0.85	-0.23	1	-0.62	-2.12	0	1	0	1	1	0	0	1	337.65	1	1	2	0	0	0	0.468261	0	2	0
34	6	3000	0	6	-0.32	-1.29	0.7	0	.	-1.74	0	0	0	1	1	0	0	0	342.51	1	1	2	0	0	0	1.00516	1	1	0
44	9	2500	0	6	2.44	1.97	1.95	1	-2.418	-1.05	1	0	1	0	1	1	0	1	307.06	1	0	2	0	0	0	0.354421	4	1	0
26	5	4300	0	6	0.3	-0.38	0.76	1	-0.042	-1.92	0	1	0	1	1	0	0	1	268.12	1	1	2	0	0	1	2.09292	20	2	2
30	11	3800	0	6	1.13	0	1.53	0	-0.051	-0.96	0	1	0	1	1	0	0	0	339.78	1	1	2	0	2	0	1.33569	7	1	2
23	5	2900	0	7	-2.93	-2.4	-1.97	0	-0.514	-4.09	0	1	0	1	1	0	0	0	317.55	1	1	2	0	0	1	0.281488	9	2	1
31	5	2000	1	5	0.52	-2.45	2.98	0	-4.76	-2.72	1	0	0	1	1	0	1	0	290.16	1	1	2	0	0	0	0.183039	2	0	2
30	7	3500	0	9	-1.37	-0.41	-1.52	0	0.028	-2.12	0	0	0	1	1	0	0	1	332.51	1	1	2	0	0	0	-0.647709	2	0	0
25	6	2600	0	4	-1.56	-1.8	-0.21	1	-0.717	-2.01	0	0	0	1	0	1	0	0	303.34	1	1	2	0	2	1	-0.137485	6	2	2
24	8	3000	0	3	1.06	-2.07	3.76	1	1.149	-2.49	0	1	0	1	1	0	0	0	372.56	0	1	2	2	0	1	-0.148006	11	2	2
24	3	3100	0	4	0.58	0.53	0.39	1	2.207	-1.26	1	1	1	1	1	0	0	1	362.51	1	1	2	0	0	0	1.42078	12	1	1
27	4	3500	0	4	0.52	0.97	-0.08	1	1.09	-1.49	1	1	1	1	1	0	0	0	269.23	1	1	2	0	1	1	1.53026	4	2	2
23	4	2800	0	8	-1.31	-0.83	-1.07	1	-1.733	-3.79	0	1	1	1	1	0	0	0	278.62	1	1	2	0	1	0	2.00158	0	1	0
34	7	3300	0	4	-0.93	-1.31	-0.05	0	1.31	-3.46	1	1	1	1	1	0	0	0	321.06	1	1	2	1	0	0	1.23219	1	0	3
27	6	2300	1	6	-0.24	-1.24	0.77	1	-0.222	-4.29	1	1	0	1	0	0	1	0	344.6	1	1	2	0	0	0	1.22325	0	2	0
37	7	3000	0	7	-0.22	1.44	-1.22	1	0.738	-0.85	1	1	0	1	1	0	0	0	252.38	1	0	2	0	0	1	1.95333	5	1	2
25	9	2800	0	4	-0.16	-1.48	1.31	1	1.174	-0.22	0	1	0	1	1	0	0	0	315.48	0	1	2	0	0	1	0.654704	3	2	2
44	4	2900	0	3	-0.17	-0.39	0.22	0	1.626	-2.41	0	0	1	0	0	0	0	1	422.23	0	1	2	0	0	0	1.50775	5	2	0
28	5	2600	0	3	0.33	-0.26	0.74	1	-2.952	-0.9	1	1	1	1	1	2	0	0	316.67	0	1	2	0	2	1	0.733663	1	2	0
28	9	3000	0	7	1.73	-0.16	2.39	0	-0.337	-1.04	1	1	0	1	1	0	0	1	341.67	1	1	2	1	0	1	1.05953	0	1	1
18	5	2800	0	9	-1.05	-2.01	0.18	0	-0.563	-2.91	0	1	0	1	0	0	0	1	287.01	1	1	2	2	0	1	0.250876	3	1	2
27	6	2900	0	8	-0.78	-1.01	-0.23	1	1.162	-1.77	0	1	0	1	1	0	0	1	342.48	1	1	2	0	2	0	1.18625	0	2	1
28	3	3200	0	3	-0.19	-0.74	0.54	1	0.284	-2.52	1	1	1	1	0	0	0	1	257.36	1	1	2	0	0	0	1.43857	6	1	2
31	5	2000	1	3	0.7	-0.82	1.77	1	-2.875	-1.68	1	0	0	1	1	0	1	0	367.72	1	1	2	0	0	0	0.235037	1	0	2
25	4	1900	0	6	-1.94	-0.62	-2.07	1	-0.41	-1.4	1	1	0	0	1	0	1	0	343.76	1	1	2	0	0	0	-0.985419	0	2	2
19	7	3500	0	7	-0.03	2.25	-1.45	0	0.405	-0.43	0	0	0	1	1	0	0	1	241.4	1	1	2	2	1	0	0.892455	1	1	1
36	5	2700	0	6	0.26	-0.87	1.13	1	1.123	-2.1	0	1	0	1	1	1	0	1	300.01	1	0	2	1	0	1	0.362714	1	2	0
19	11	2900	0	9	0.52	-0.55	1.09	1	1.103	-1.05	0	0	0	1	0	1	0	0	362.51	1	1	2	0	0	1	0.380973	3	2	1
29	5	2800	0	5	0.86	-0.87	1.92	1	0.231	-2.63	0	1	0	1	1	0	0	0	321.53	1	1	2	0	2	0	0.943846	0	0	0
35	6	4000	0	6	-0.15	-1.08	0.77	1	1.428	-1.12	1	1	0	1	1	0	0	0	292.86	1	0	2	0	2	0	1.29381	0	1	2
23	11	3100	0	7	-0.34	2.24	-1.91	1	0.931	-0.29	0	1	0	1	1	0	0	0	332.3	1	1	2	0	0	0	0.335566	10	1	2
29	8	2800	0	4	-2.43	-1.77	-1.46	1	0.559	-3.76	0	1	0	1	1	1	0	1	292.99	1	1	2	0	0	1	0.970374	1	2	0
32	8	3000	0	3	0.67	-0.09	1	0	-0.787	-1.98	1	1	0	1	1	0	0	0	297.23	1	1	2	0	0	0	.	1	1	1
27	6	2200	1	6	-1.23	-0.8	-0.93	1	-0.565	-4.34	1	1	0	1	0	0	1	0	305.99	1	1	2	0	0	0	1.15228	0	2	0
22	7	3000	0	10	1.35	0.25	1.66	1	-0.3	-0.29	1	1	0	1	1	0	0	1	298.62	1	1	2	1	0	0	0.785144	7	1	1
26	3	3000	0	4	1.14	1.24	0.55	0	-0.044	-0.79	0	1	0	1	1	0	0	1	276.67	1	1	2	0	0	1	0.446246	0	2	2
23	7	3100	0	4	0.35	-1.6	1.95	0	-1.078	-1.91	0	0	0	0	2	0	0	0	321.08	1	1	2	0	2	0	1.44881	2	1	1
35	4	2600	0	8	0.66	0.35	0.71	1	1.989	-0.58	0	1	0	1	1	0	0	0	308.34	1	1	2	0	0	1	1.97387	16	2	1
28	5	3200	0	4	0.52	-1.79	2.35	0	1.589	-1.73	0	1	0	1	1	0	0	1	361.13	1	1	2	0	2	0	0.847513	6	1	1
27	6	2800	0	2	-2.29	-3.85	1.82	1	0.091	-1.74	0	0	0	1	0	1	0	1	294.94	1	1	2	2	2	1	0.484991	2	2	1
26	4	2500	0	2	-2.71	-3.27	0.54	0	1.078	-1.86	0	0	0	1	1	0	0	0	310.42	1	1	2	0	1	1	0.520623	5	1	1
27	5	3000	0	7	-0.54	-0.49	-0.26	0	-0.625	-2.97	0	1	0	.	.	0	0	1	378.5	1	1	2	0	1	1	-0.347862	7	1	1
23	11	3700	0	5	-0.65	0.02	-0.86	0	-0.415	-2.99	1	1	0	1	1	0	0	1	372.93	1	1	2	1	1	1	-0.691117	2	1	1
23	7	2800	0	3	0	0.18	-0.14	1	1.889	-2.34	0	0	0	1	1	0	0	1	282.46	1	1	2	0	0	1	1.1613	3	0	2
22	6	2400	0	7	-1.37	-0.95	-1.02	1	0.163	-1.52	1	1	0	1	0	0	1	1	316.69	0	1	2	0	2	1	1.19236	2	2	2
30	7	2500	0	3	-1.15	-1.82	0.45	1	-0.421	-1.4	0	0	0	1	1	1	0	0	417.04	1	1	2	0	0	1	-0.854742	0	2	2
39	6	3300	0	5	0.02	1.12	-0.8	1	2.291	-1.29	1	1	0	1	0	1	0	0	341.67	1	1	2	1	2	1	0.421524	5	1	1
39	10	3200	0	4	-0.74	0.75	-1.68	1	0.518	-1.7	1	1	0	1	1	0	0	0	331.07	1	0	2	0	0	0	1.36804	40	1	2
25	6	3800	0	5	1.05	2.02	0.03	1	0.943	-0.95	0	1	1	1	1	0	0	0	313.1	1	1	2	0	1	1	0.629083	3	2	2
28	14	2700	0	6	-1.66	-2.75	0.22	0	.	-4.12	0	0	0	1	1	0	0	1	369.17	1	1	2	0	0	0	0.77934	1	1	0
26	6	2800	0	3	0.44	-1.71	2.35	0	1.511	-2.88	0	0	1	1	1	0	0	0	352.17	1	1	2	0	2	1	-0.0314767	1	0	3
28	4	2800	0	4	-0.63	-1.54	0.68	0	-0.695	-1.3	1	0	0	1	1	0	0	1	335.42	1	1	2	0	0	1	0.525732	12	2	2
19	10	2200	0	9	-2.66	-2.15	-1.88	1	.	-2.83	0	0	1	0	1	0	1	1	323.39	1	1	2	2	0	1	0.272562	1	0	1
29	5	3200	0	6	1.4	0.53	1.5	0	1.235	-0.47	0	1	0	1	1	0	0	0	325.01	1	0	2	0	1	0	1.16391	4	2	2
31	7	3900	0	5	1.62	0.51	1.78	1	3.079	-0.37	0	0	0	1	0	0	0	1	233.35	1	0	2	2	0	1	3.02284	11	2	1
22	9	3100	0	7	-0.37	-1.27	0.55	0	0.365	-3.45	1	1	1	1	0	0	0	0	341.04	1	1	2	1	0	1	-0.373018	10	2	1
43	6	1100	0	5	-2.92	-5.55	2.83	1	-0.99	-2.98	1	1	1	0	2	1	1	1	339.07	1	0	2	1	0	1	-1.1342	0	2	2
21	3	4100	0	4	1.55	-1.14	3.05	0	1.009	-2.63	1	0	1	0	1	0	0	1	365.6	1	0	2	1	0	1	-0.0646288	1	0	1
37	5	3600	0	3	-0.78	-0.29	-0.82	0	0.975	-1.16	1	1	0	1	1	0	0	0	338.9	0	1	2	0	0	1	0.673784	8	2	2
26	5	2500	0	4	0.66	-2.1	2.94	1	0.842	-1.25	0	1	0	1	1	1	0	0	277.98	1	1	2	1	0	1	2.62319	3	2	2
22	3	2700	0	6	0.46	-0.21	0.84	1	-2.487	0.15	0	1	0	0	1	1	0	1	248.44	1	0	2	2	1	1	1.35617	15	2	2
35	7	3000	0	7	0.76	1.72	-0.07	0	1.521	-0.9	0	1	0	1	0	1	0	1	307.04	1	1	2	0	1	1	1.9425	8	2	0
45	5	2000	1	6	-1.38	-1.5	-0.48	1	1.151	-2.8	1	1	0	1	1	0	1	0	413.1	1	1	2	1	0	1	0.598413	1	1	0
20	4	2500	0	3	0.53	-1.75	2.57	1	-5.798	-3.41	1	1	1	1	1	0	0	0	349.41	1	1	2	2	0	0	-1.20075	7	2	2
33	11	3000	0	5	0.62	-0.83	1.56	1	1.14	-1.87	0	0	0	1	1	1	0	1	263.34	0	1	2	0	1	1	1.64213	6	1	2
22	5	3000	0	8	-0.87	-1.11	-0.26	0	0.32	-2.42	1	0	1	1	0	0	0	1	292.43	1	1	2	0	0	0	1.271	7	2	1
35	12	3800	0	4	1.12	0.89	0.77	1	0.656	-1.11	0	0	0	1	0	1	0	1	269.3	1	1	3	1	2	1	1.29886	0	2	0
33	7	2600	0	3	0.53	-1.09	1.85	1	.	-2.03	0	1	0	1	1	0	0	1	279.04	1	1	3	0	0	1	0.233461	4	0	0
31	5	3000	0	5	-1.82	-1.51	-0.99	1	0.463	-2.55	0	1	0	1	1	2	0	1	267.86	1	1	3	0	0	1	0.188734	12	1	1
28	6	3700	0	6	0.84	1.28	0.25	0	2.612	-1.32	0	0	0	1	1	0	0	1	320.99	1	1	3	0	1	1	2.8467	6	2	1
20	5	2900	0	3	0.37	0.15	0.41	1	1.589	-0.62	1	0	0	1	1	1	0	1	280.89	1	1	3	0	2	0	0.172075	30	0	1
50	9	3400	0	9	0.96	1.07	0.63	0	0.463	-2.62	1	1	0	0	0	0	0	0	282.96	0	1	3	0	2	1	1.46978	2	2	0
45	5	2600	0	8	1.44	0.98	1.34	1	1.521	-0.11	1	1	0	1	0	0	0	1	250	1	0	3	0	2	1	1.2462	6	2	2
23	3	3000	0	6	-1.38	1.08	-2.67	0	1.521	-2.16	1	1	0	1	1	0	0	1	274.35	1	0	3	2	0	1	-0.825622	0	2	2
65	19	3700	0	6	1.42	0.87	1.28	0	0.761	-0.34	1	1	0	1	1	0	0	0	315.36	1	1	3	1	0	0	2.83391	1	1	0
23	4	2800	0	5	-0.72	1.08	-1.87	0	-0.564	-2.95	1	1	0	1	1	0	0	0	272.51	1	1	3	0	0	1	0.419744	0	0	0
51	6	2400	0	2	0.25	-0.63	1.15	1	-0.405	-1.56	1	1	0	1	0	0	1	1	275.01	1	1	3	1	2	0	1.18556	0	2	1
25	12	2700	0	9	-4.52	-5.5	-1.5	0	0.816	-3.16	0	0	1	1	1	0	0	0	341.34	1	1	3	0	1	1	1.05116	1	0	1
22	3	2800	0	4	0.28	-2.32	2.79	0	-0.328	-2.22	1	1	0	1	1	0	0	1	285.11	1	1	3	1	2	0	1.06585	1	2	1
29	4	4000	0	6	-0.92	0.15	-1.32	0	1.206	-1.78	0	1	0	1	1	0	0	1	279.64	1	1	3	0	0	1	-0.157308	2	1	2
38	7	3600	0	4	-2.14	-2.28	-0.47	1	-0.511	-1.75	1	0	0	1	1	1	0	0	287.5	1	1	3	0	2	1	0.361482	5	0	2
34	7	3700	0	2	0.97	-0.43	1.92	0	3.225	0.1	1	1	0	1	1	0	0	0	324.08	1	0	3	0	1	0	1.88111	10	2	1
33	6	2400	0	7	-0.13	-0.08	-0.04	1	0.592	-1.22	0	0	0	1	0	0	1	0	317.86	1	0	3	0	0	1	-0.681494	25	1	2
44	3	3500	0	4	0.34	-1.31	1.64	0	2.226	-2.33	1	1	0	1	0	0	0	1	281.77	1	1	3	0	0	0	1.64748	5	2	2
50	10	4100	0	4	1.65	0.27	1.95	0	0.308	-0.25	0	0	0	1	1	0	0	0	256.87	1	1	3	1	2	1	2.05953	1	2	0
28	7	2700	0	6	-0.89	-1.08	-0.24	1	-0.628	-2.98	1	1	0	1	1	0	0	0	311.86	1	1	3	0	2	0	0.653143	6	2	0
34	5	2700	0	3	-1.14	-2.35	1.3	1	0.237	-3.14	1	0	0	1	0	0	0	1	302.86	1	1	3	2	2	1	0.0937636	5	1	0
48	12	2800	0	4	-1.08	-0.47	-0.99	1	-5.236	-2.2	0	0	1	1	1	0	0	0	338.4	1	1	3	0	2	0	0.735146	6	2	1
59	7	2700	0	7	-1.19	-1.6	-0.19	1	0.705	-1.73	0	1	0	1	1	1	0	0	314.92	1	1	3	0	1	0	1.96244	1	2	0
40	6	3000	0	9	-1.26	-1.89	-0.25	1	2.627	-1.98	1	1	0	1	0	0	0	1	325.4	1	1	3	0	0	1	1.8649	0	2	2
22	12	3800	0	6	0.86	0.13	1.11	1	-4.516	-0.05	0	1	1	1	1	0	0	0	285.19	1	1	3	2	0	0	1.82772	3	2	2
51	5	2200	0	5	-0.25	1.24	-1.26	0	0.38	-0.31	0	0	0	0	1	1	1	1	379.77	1	1	3	1	0	1	2.73986	6	2	0
19	6	3600	0	6	0.9	-0.75	1.82	0	0.928	-1.18	0	0	0	1	1	0	0	1	289.29	1	1	3	2	0	1	3.35733	3	1	0
35	7	2900	0	6	-2.32	-1.16	-2.2	0	0.299	-2.72	0	0	0	1	1	0	0	1	262.51	1	1	3	1	1	0	-1.44639	2	2	0
29	6	3000	0	7	-0.26	-0.99	0.48	1	-2.513	-2.11	0	1	1	1	1	0	0	0	347.55	0	1	3	0	2	0	1.30361	0	0	0
39	6	3400	0	3	1.78	2.43	0.4	0	2.31	-2.7	0	1	0	1	1	0	0	0	234.06	1	0	3	0	1	1	0.443775	15	1	2
58	5	2800	0	6	-1.05	-2.29	0.67	0	0.365	-2.41	1	1	1	1	1	1	0	1	428.4	1	1	3	1	2	0	1.32205	1	1	0
23	6	2900	0	2	0.65	-4.31	.	0	0.928	-3.2	0	1	1	1	1	0	0	1	359.45	1	1	3	1	0	0	0.191314	1	2	1
29	5	2500	0	4	-0.06	-0.27	0.21	1	0.527	-2.47	1	0	1	1	1	0	0	1	367.24	1	1	3	0	0	1	0.441675	2	2	2
29	5	3200	0	6	1.48	-0.31	2.22	1	-4.516	-0.46	0	0	0	1	1	0	0	0	304.67	1	0	3	0	0	1	1.63287	11	1	2
24	4	3100	0	6	0.18	0.26	0.13	0	1.558	-2.1	0	0	0	1	1	0	0	0	305.85	1	1	3	0	0	0	-0.188524	9	1	2
34	5	3300	0	10	-1.04	-1.22	-0.51	1	1.429	-2.48	1	1	1	1	1	0	0	1	402.57	1	1	3	0	0	1	-0.75289	1	2	0
28	5	2900	0	8	0.26	-0.55	0.8	0	-1.159	-1.34	1	1	1	1	0	0	0	0	443.29	1	1	3	0	1	0	0.902742	0	0	1
39	8	2800	0	5	.	.	.	1	2.756	-1.38	0	0	0	1	0	0	0	1	325.02	1	1	3	0	0	1	1.37335	3	2	2
20	7	3200	0	3	-1.6	-0.93	-1.23	0	0.435	-1.35	0	0	0	0	1	0	0	1	248.55	1	1	3	2	0	1	0.551994	0	1	2
20	9	2500	0	5	-0.89	-0.49	-0.72	1	1.009	-2.26	0	0	0	1	1	0	0	1	335.01	1	1	3	2	0	1	0.0920823	1	0	0
23	6	2800	0	10	-1.62	-1.07	-1.45	1	-1.698	-2.45	1	1	0	1	0	0	0	1	278.83	1	1	3	2	1	1	-2.48032	28	2	2
34	6	2000	0	5	-1.86	-3.38	1.04	1	-1.141	-2.82	1	1	0	1	1	1	1	1	308.89	1	1	3	0	1	0	1.82516	2	1	2
52	11	4200	0	5	0.86	2.36	-0.43	1	0.441	-0.58	1	1	0	1	1	2	0	1	359.03	1	0	3	1	0	0	1.25613	5	1	2
33	15	2000	0	4	-2.33	-4.6	2.56	1	1.712	-3.61	0	1	0	0	2	1	1	0	348.49	1	1	3	1	0	1	-1.36297	10	2	1
38	9	3300	0	5	-1.29	-1.17	-0.7	0	-1.968	-2.12	1	1	0	1	1	0	0	1	300	1	1	3	0	2	1	-1.03009	23	2	0
23	5	2900	0	6	-0.92	-0.82	-0.51	0	-0.334	-2.59	1	1	0	1	1	0	0	1	327.78	1	1	3	0	1	1	-0.0464655	0	1	2
40	6	2900	0	6	-0.61	0.78	-1.33	1	0.364	-0.48	1	1	1	1	0	1	0	0	339.22	1	1	3	0	2	0	1.3513	14	2	0
58	6	2600	0	3	-0.39	-1.1	0.68	1	-0.236	.	0	1	0	0	2	1	0	1	350.58	1	1	3	1	2	0	0.921107	2	2	0
27	5	3500	0	6	0.05	1.14	-0.71	0	0.79	-2.45	0	1	0	0	1	1	0	0	329.5	1	1	3	0	1	1	1.48288	0	1	1
28	10	3800	0	4	-0.44	-2.16	1.71	1	0.73	-2.37	0	1	0	1	0	1	0	0	340.44	1	1	3	0	2	1	0.465377	1	1	0
37	6	3400	0	2	1.59	0.22	1.96	1	-0.699	-0.76	1	1	1	1	0	2	0	1	356.26	1	1	3	0	2	0	2.69962	7	2	2
28	4	2900	0	4	1.52	0.08	1.95	0	-2.219	-2	0	0	0	1	0	0	0	0	351.02	1	1	3	0	2	1	0.870949	2	1	2
35	4	2800	0	5	-1.04	-3.29	1.86	0	0.734	-2.03	1	1	1	1	1	1	0	0	319.45	1	1	3	1	1	1	1.08886	0	2	2
31	4	3100	0	4	-0.16	0.15	-0.3	1	-3.207	-2.46	0	1	0	1	1	0	0	1	354.64	1	1	3	0	0	0	-0.617021	0	0	2
21	7	2800	0	3	-1.99	-3.65	1.93	1	1.362	-2.45	0	1	1	1	1	0	0	1	311.85	1	1	3	2	0	1	-0.00859418	7	2	2
51	5	2500	0	9	-1.93	-0.83	-1.99	0	-0.305	-0.8	0	0	0	1	1	2	0	1	290.98	1	1	3	1	1	0	-0.195078	0	1	2
40	7	3200	0	3	-1	-0.53	-0.8	1	0.653	-1.06	0	1	0	1	0	1	0	0	317.95	1	1	3	0	0	1	1.33165	4	1	2
39	5	3200	0	5	-0.2	-0.26	-0.01	0	-3.186	-0.98	1	1	0	1	1	2	0	1	267.95	1	1	3	0	2	0	1.4349	3	2	0
23	6	3800	0	5	2.47	0.24	2.99	0	1.024	-1.1	0	1	0	0	1	0	0	0	304.71	1	1	3	2	2	1	2.58088	6	2	1
36	4	2500	0	5	0.25	-0.52	0.81	0	0.112	-1.48	0	1	0	1	0	0	0	1	296	1	0	3	0	0	1	0.810104	1	0	2
31	6	3000	0	3	-0.92	-2.33	1.31	0	-1.009	-2.71	0	0	1	1	1	2	0	1	280	1	1	3	1	0	1	-0.421118	4	2	0
36	3	3700	0	5	4.25	1.17	4.47	0	-0.952	-0.12	1	1	0	1	1	0	0	1	303.34	1	0	3	2	0	0	1.34677	20	2	2
26	3	2800	0	5	0.54	-1.3	1.83	0	1.721	-2.59	0	1	1	1	0	0	0	1	280.31	1	0	3	0	1	1	0.803749	1	1	1
36	7	3600	0	3	-0.35	-0.77	0.39	0	4.317	0.24	0	0	0	1	1	0	0	1	279.17	1	1	3	0	0	1	3.05292	14	2	2
38	8	3000	0	5	-0.24	0.73	-0.89	0	0.64	-1.51	0	1	0	0	0	1	0	1	259.93	1	1	3	1	1	1	1.73217	6	2	1
30	4	1700	0	3	-2.45	-1.55	-1.87	0	-4.934	-2.23	0	0	0	1	1	0	1	1	297.4	1	1	3	0	1	0	0.16189	0	1	0
23	6	2700	0	4	-1.38	-1.7	-0.18	0	1.923	-3.32	0	1	1	1	1	0	0	1	328.97	1	1	3	2	1	1	-0.308163	1	2	2
23	13	3000	0	4	0.54	3.12	-1.52	1	0.41	-0.89	0	0	0	1	1	0	0	0	276.82	1	1	3	0	2	0	-0.015889	6	2	2
33	4	1500	0	4	-2.95	-3.59	0.12	1	1.304	-1.45	1	1	0	0	1	0	1	0	312.32	1	0	3	0	0	1	1.38325	0	2	2
29	4	3000	0	3	-0.43	-2.97	2.93	0	0.899	-0.96	1	0	1	1	1	0	0	1	230.73	1	1	3	0	0	1	1.368	30	0	1
23	3	2100	0	7	-0.71	-0.11	-0.78	0	-0.671	-0.84	1	1	0	1	1	0	1	1	265	1	1	3	0	0	1	-0.902848	20	1	2
23	5	2900	0	5	-0.08	-1.48	1.2	0	1.886	-3.21	0	1	0	1	1	1	0	1	351.74	1	1	3	0	1	1	0.0208463	2	1	0
35	6	.	0	7	0.65	-0.78	1.49	1	-0.354	-3.21	1	1	1	1	1	2	.	0	255.36	1	1	3	0	0	1	1.85301	6	2	2
16	5	3100	0	3	0.78	0.79	0.34	0	1.086	-2.36	0	0	0	1	.	0	0	0	309.6	1	1	3	2	2	0	-0.629668	8	2	1
36	6	3000	0	3	-0.86	-1.42	0.33	0	0.432	-1.83	1	1	1	1	1	0	0	0	368.24	1	1	3	0	2	0	-0.0661703	3	2	1
30	5	2900	0	4	0.96	-0.51	1.77	1	1.786	-1.42	0	0	1	1	0	0	0	1	330.36	1	1	3	0	0	0	0.79484	2	1	0
31	5	2600	0	9	-1.15	-1.27	-0.59	1	0.799	-1.9	1	1	0	1	1	0	0	1	273.25	1	1	3	0	0	1	-1.71155	3	2	0
19	10	3500	0	2	0.31	-0.89	1.5	0	1.811	-1.49	0	1	0	1	0	1	0	0	333.35	1	1	3	2	2	1	1.64191	2	1	2
33	6	3900	0	3	1.52	1.09	1.13	1	0.303	-0.62	0	0	0	1	1	0	0	1	325.7	1	1	3	0	0	1	4.1344	2	2	2
33	6	1990	1	4	-2.2	-3.19	0.39	0	-2.908	-2.48	1	0	0	0	1	1	1	0	249.25	1	0	3	0	0	0	0.817378	1	0	2
26	4	3500	0	6	0.69	0.69	0.47	0	0.841	-1.68	0	1	0	0	2	0	0	0	319.59	1	1	3	0	0	1	1.4979	0	2	1
36	9	.	0	8	-0.63	-0.18	-0.63	0	-0.588	-2.2	1	0	0	0	1	2	.	0	288.1	1	1	3	0	0	0	-0.73891	5	2	3
